# Supplementary material for: Photon Parameterisation for Robust Relaxation Constraints
Source: Comput Graph Forum. 2013 May 7;32(2 Pt 1):83–92. doi: 10.1111/cgf.12028 (PMC3744758; doi:10.1111/cgf.12028)
Supplement: Supplementary file 2 [file cgf0032-0083-sd2.suppl]

<div>
<html>
<p>Please note: Blackwell Publishing are not responsible for the content or functionality of any supplementary materials supplied by the authors. Any queries (other than missing material) should be directed to the corresponding author for the article.</p>
</html>

</div>
